# Supplementary material for: Abnormal serum levels of liver enzyme markers and related risk factors in type 2 diabetes mellitus patients attending the Buea Regional Hospital, Cameroon
Source: PLoS One. 2025 Jul 21;20(7):e0328974. doi: 10.1371/journal.pone.0328974 (PMC12279140; doi:10.1371/journal.pone.0328974)
Supplement: S2 File — (XLSX) [file pone.0328974.s002.xlsx]

## Sheet: Sheet1
CODE	GENDER	AGE	Age range	Marital status	Education	Occupation	Duration of illness (years)	Remark duration illness	Knowledge on diabetes care	blood pressure	Comorbidity	Antidiabetic drugs adherance	Blood sugar monitoring	Alcohol consumption	Tobacco user	Physical activity	Height (meter)	Height square	Weight (kg)	BMI	Remark BMI	ALT (U/L)	Remark ALT	AST (U/L)	Remark AST	GGT (U/L)	Remark GGT	ALP (U/L)	Remark ALP	Remark Liver Enz Profile	liver enzymes profile
HS01	Male	67	> 60	Married	Primary	Retired	3	≤ 5 years	Yes	High	Yes	Yes	Yes	No	Yes	No	1.75	3.0625	59	19.2653	Healthy weight	41.16	Normal	34	Normal	28	Normal	75	Normal	Normal	0
HS02	Male	74	> 60	Married	University	Retired	9	> 5 years	Yes	High	Yes	Yes	Yes	Yes	No	No	1.77	3.1329	89	28.4082	Overweight	113.66	High	136	High	90	High	51	Normal	Abnormal	1
HS03	Male	68	> 60	Married	Primary	Retired	5	≤ 5 years	Yes	Normal	Yes	Yes	Yes	Yes	No	Yes	1.75	3.0625	71	23.1837	Healthy weight	65	High	28	Normal	22	Normal	60	Normal	Normal	0
HS04	Male	49	[40-60[	Married	Secondary	Civil servant	1	≤ 5 years	Yes	Normal	Yes	Yes	Yes	Yes	No	No	1.7	2.89	61	21.1073	Healthy weight	137.42	High	287.2	High	65	High	161	High	Abnormal	1
HS05	Female	46	[40-60[	Married	Primary	Employee	1	≤ 5 years	Yes	High	Yes	No	Yes	No	No	No	1.65	2.7225	71	26.079	Overweight	85.77	High	78	High	68	High	86	Normal	Abnormal	1
HS06	Female	40	[40-60[	Married	Primary	Employee	4	≤ 5 years	Yes	Normal	Yes	Yes	Yes	No	No	No	1.61	2.5921	66	25.462	Overweight	69.16	High	89.6	High	37	Normal	141	High	Abnormal	1
HS07	Female	61	> 60	Widowed	Primary	Retired	8	> 5 years	Yes	High	Yes	Yes	Yes	Yes	No	No	1.62	2.6244	99	37.7229	Obese	117.48	High	153.62	High	136	High	63	Normal	Abnormal	1
HS08	Male	59	[40-60[	Married	University	Employee	6	> 5 years	Yes	High	Yes	Yes	Yes	Yes	Yes	No	1.71	2.9241	88	30.0947	Obese	127.13	High	126.3	High	75	High	165	High	Abnormal	1
HS09	Male	63	> 60	Married	Primary	Retired	3	≤ 5 years	Yes	High	Yes	Yes	Yes	No	No	No	1.74	3.0276	84	27.7447	Overweight	35.52	Normal	40.1	Normal	45	Normal	34	Normal	Normal	0
HS10	Female	55	[40-60[	Married	Primary	Employee	8	> 5 years	Yes	Normal	Yes	Yes	Yes	Yes	Yes	No	1.59	2.5281	73	28.8754	Overweight	88.34	High	94.3	High	43	Normal	161	High	Abnormal	1
HS11	Female	52	[40-60[	Married	Primary	Employee	5	≤ 5 years	Yes	High	Yes	Yes	Yes	No	No	No	1.6	2.56	85	33.2031	Obese	35.33	Normal	25.6	Normal	84	High	152	Normal	Normal	0
HS12	Female	39	[21-40[	Married	University	Civil servant	6	> 5 years	Yes	Normal	Yes	Yes	Yes	Yes	Yes	No	1.75	3.0625	88	28.7347	Overweight	84.87	High	119.7	High	88	High	30	Normal	Abnormal	1
HS13	Male	73	> 60	Widowed	Primary	Retired	19	> 5 years	Yes	Normal	Yes	Yes	Yes	Yes	No	Yes	1.72	2.9584	60	20.2812	Healthy weight	23.46	Normal	38.6	Normal	66	High	48	Normal	Normal	0
HS14	Male	58	[40-60[	Married	University	Civil servant	16	> 5 years	Yes	Normal	Yes	Yes	Yes	Yes	No	Yes	1.64	2.6896	65	24.1672	Healthy weight	37.88	Normal	39.6	Normal	33	Normal	85	Normal	Normal	0
HS15	Male	50	[40-60[	Married	Primary	Employee	10	> 5 years	Yes	High	Yes	Yes	Yes	Yes	No	No	1.65	2.7225	63	23.1405	Healthy weight	36	Normal	42.8	Normal	24	Normal	58	Normal	Normal	0
HS16	Male	69	> 60	Married	Secondary	Retired	7	> 5 years	Yes	High	Yes	No	No	Yes	No	No	1.72	2.9584	88	29.7458	Overweight	127.47	High	166.18	High	145	High	221	High	Abnormal	1
HS17	Female	62	> 60	Single	University	Employee	8	> 5 years	Yes	High	Yes	Yes	Yes	Yes	Yes	No	1.48	2.1904	69	31.5011	Obese	125.44	High	139	High	35	Normal	154	High	Abnormal	1
HS18	Female	62	> 60	Widowed	Secondary	Employee	1	≤ 5 years	Yes	High	Yes	Yes	Yes	No	No	Yes	1.55	2.4025	66	27.4714	Overweight	78.64	High	88	High	43	Normal	141	High	Abnormal	1
HS19	Female	70	> 60	Married	Primary	Employee	15	> 5 years	Yes	High	Yes	Yes	Yes	No	No	Yes	1.46	2.1316	50	23.4566	Healthy weight	37.76	Normal	62.52	High	21	Normal	54	Normal	Normal	0
HS20	Female	60	> 60	Widowed	Primary	Employee	7	> 5 years	Yes	Normal	Yes	Yes	Yes	Yes	Yes	No	1.6	2.56	81	31.6406	Obese	123.37	High	132.9	High	117	High	111	Normal	Abnormal	1
HS21	Female	70	> 60	Widowed	Primary	Employee	10	> 5 years	Yes	High	Yes	Yes	Yes	Yes	No	No	1.6	2.56	80	31.25	Obese	175.49	High	188.6	High	70	High	46	Normal	Abnormal	1
HS22	Female	72	> 60	Widowed	Primary	Employee	5	≤ 5 years	Yes	Normal	No	No	No	No	No	Yes	1.56	2.4336	75	30.8185	Obese	34.92	Normal	41.5	Normal	23	Normal	55	Normal	Normal	0
HS23	Female	60	> 60	Widowed	Primary	Employee	1	≤ 5 years	Yes	Normal	No	No	No	Yes	No	No	1.66	2.7556	62	22.4996	Healthy weight	28.64	Normal	38	Normal	40	Normal	58	Normal	Normal	0
HS24	Female	60	> 60	Married	Primary	Employee	21	> 5 years	Yes	High	Yes	Yes	Yes	No	No	No	1.57	2.4649	74	30.0215	Obese	138.46	High	89	High	85	High	117	Normal	Abnormal	1
HS25	Female	52	[40-60[	Married	Primary	Employee	1	≤ 5 years	Yes	High	Yes	Yes	Yes	Yes	No	No	1.71	2.9241	68	23.255	Healthy weight	25.79	Normal	33.27	Normal	27	Normal	116	Normal	Normal	0
HS26	Female	60	[40-60[	Widowed	Primary	Retired	5	≤ 5 years	Yes	High	Yes	No	No	No	No	No	1.55	2.4025	78	32.4662	Obese	146.04	High	201	High	180	High	232	High	Abnormal	1
HS27	Female	62	> 60	Married	Secondary	Retired	10	> 5 years	Yes	High	Yes	Yes	Yes	Yes	Yes	No	1.6	2.56	60	23.4375	Healthy weight	125.71	High	211.78	High	70	High	156	High	Abnormal	1
HS28	Female	55	[40-60[	Single	Primary	Employee	2	≤ 5 years	Yes	Normal	Yes	Yes	Yes	No	No	No	1.67	2.7889	85	30.478	Obese	56.94	High	66.91	High	74	High	85	Normal	Abnormal	1
HS29	Female	62	> 60	Married	Primary	Employee	3	≤ 5 years	Yes	Normal	No	No	Yes	No	No	Yes	1.58	2.4964	49	19.6283	Healthy weight	33.24	Normal	43.21	Normal	27	Normal	38	Normal	Normal	0
HS30	Female	58	[40-60[	Widowed	Primary	Employee	5	≤ 5 years	Yes	Normal	No	Yes	Yes	Yes	No	No	1.57	2.4649	69	27.993	Healthy weight	27.46	Normal	37.26	Normal	24	Normal	50	Normal	Normal	0
HS31	Female	71	> 60	Single	Primary	Retired	7	> 5 years	Yes	High	Yes	Yes	Yes	Yes	No	No	1.61	2.5921	56	21.6041	Healthy weight	88.14	High	78.5	High	46	Normal	142	High	Abnormal	1
HS32	Female	64	> 60	Married	Primary	Retired	6	> 5 years	Yes	High	Yes	Yes	Yes	Yes	No	Yes	1.6	2.56	58	22.6562	Healthy weight	24.74	Normal	47	High	42	Normal	51	Normal	Normal	0
HS33	Female	58	[40-60[	Married	Secondary	Retired	15	> 5 years	Yes	High	Yes	Yes	Yes	Yes	No	Yes	1.62	2.6244	80	30.4832	Obese	34.65	Normal	28.52	Normal	29	Normal	69	Normal	Normal	0
HS34	Female	61	> 60	Married	Primary	Retired	16	> 5 years	Yes	High	Yes	Yes	Yes	No	No	No	1.55	2.4025	78	32.4662	Obese	95.38	High	99.5	High	82	High	153	High	Abnormal	1
HS35	Female	70	> 60	Widowed	Primary	Retired	20	> 5 years	Yes	Normal	Yes	Yes	Yes	No	No	Yes	1.46	2.1316	70	32.8392	Obese	74.96	High	78.54	High	64	Normal	64	Normal	Abnormal	1
HS36	Female	64	> 60	Widowed	Primary	Retired	3	≤ 5 years	Yes	High	Yes	No	No	Yes	Yes	No	1.47	2.1609	100	46.277	Obese	94.63	High	98.63	High	144	High	249	High	Abnormal	1
HS37	Female	71	> 60	Married	Primary	Retired	8	> 5 years	Yes	Normal	Yes	Yes	Yes	No	No	No	1.56	2.4336	80	32.8731	Obese	127.49	High	167.49	High	85	High	81	Normal	Abnormal	1
HS38	Female	61	> 60	Widowed	Primary	Retired	10	> 5 years	Yes	High	Yes	No	No	Yes	Yes	No	1.63	2.6569	80	30.1103	Obese	112.75	High	68.75	High	71	High	52	Normal	Abnormal	1
HS39	Female	66	> 60	Widowed	Secondary	Retired	4	≤ 5 years	Yes	High	Yes	No	Yes	No	No	No	1.56	2.4336	70	28.764	Healthy weight	35.04	Normal	35.04	Normal	31	Normal	45	Normal	Normal	0
HS40	Male	71	> 60	Married	Primary	Retired	3	≤ 5 years	Yes	Normal	No	Yes	Yes	Yes	No	Yes	1.7	2.89	80	27.6817	Overweight	25.61	Normal	25.61	Normal	72	High	74	Normal	Normal	0
HS41	Female	64	> 60	Widowed	Primary	Retired	1	≤ 5 years	Yes	High	Yes	No	No	Yes	Yes	No	1.67	2.7889	79	28.3266	Overweight	116.83	High	116.83	High	113	High	149	High	Abnormal	1
HS42	Female	38	> 60	Single	University	Employee	4	≤ 5 years	Yes	Normal	No	Yes	Yes	Yes	No	No	1.58	2.4964	72	28.8415	Overweight	41	Normal	41	Normal	23	Normal	46	Normal	Normal	0
HS43	Female	62	> 60	Widowed	Primary	Employee	14	> 5 years	Yes	High	Yes	Yes	Yes	Yes	Yes	No	1.65	2.7225	78	28.6501	Overweight	96	High	66.28	High	67	High	52	Normal	Abnormal	1
HS44	Female	72	> 60	Single	Secondary	Retired	10	> 5 years	Yes	Normal	Yes	Yes	Yes	No	No	No	1.57	2.4649	69	27.993	Overweight	119	High	126.3	High	105	High	46	Normal	Abnormal	1
HS45	Female	60	> 60	Widowed	Secondary	Retired	9	> 5 years	Yes	High	Yes	Yes	Yes	Yes	No	No	1.56	2.4336	105	43.146	Obese	152	High	165.2	High	134	High	178	High	Abnormal	1
HS46	Female	74	[40-60[	Widowed	Secondary	Retired	17	> 5 years	Yes	High	Yes	Yes	Yes	Yes	No	No	1.63	2.6569	79	29.7339	Overweight	89	High	88.2	High	91	High	184	High	Abnormal	1
HS47	Female	58	[40-60[	Widowed	University	Civil servant	17	> 5 years	Yes	High	Yes	Yes	Yes	Yes	No	No	1.66	2.7556	63	22.8625	Healthy weight	36	Normal	56	Normal	47	Normal	56	Normal	Normal	0
HS48	Female	73	> 60	Widowed	Primary	Retired	1	≤ 5 years	Yes	High	Yes	No	No	No	No	Yes	1.53	2.3409	76	32.4661	Obese	38.24	Normal	25.6	Normal	28	Normal	61	Normal	Normal	0
HS49	Male	72	> 60	Single	Primary	Retired	2	≤ 5 years	Yes	High	Yes	Yes	Yes	No	No	Yes	1.72	2.9584	80	27.0416	Overweight	35.89	Normal	41	Normal	46	Normal	78	Normal	Normal	0
HS50	Female	63	> 60	Widowed	Primary	Retired	3	≤ 5 years	Yes	High	Yes	Yes	Yes	No	No	No	1.61	2.5921	95	36.6498	Obese	178.67	High	222	High	144	High	211	High	Abnormal	1
HS51	Female	65	> 60	Married	Primary	Retired	20	> 5 years	Yes	High	Yes	Yes	Yes	No	No	No	1.6	2.56	119	46.4844	Obese	161.94	High	1986	High	185	High	191	High	Abnormal	1
HS52	Female	42	[40-60[	Married	Secondary	Employee	1	≤ 5 years	Yes	High	No	Yes	Yes	Yes	No	No	1.65	2.7225	138	50.6887	Obese	44.66	Normal	34.2	Normal	50	Normal	46	Normal	Normal	0
HS53	Female	75	> 60	Widowed	Primary	Retired	10	> 5 years	Yes	High	Yes	No	No	Yes	Yes	No	1.57	2.4649	90	36.5126	Obese	77.16	High	87.6	High	128	High	191	High	Abnormal	1
HS54	Female	52	[40-60[	Married	Secondary	Employee	2	≤ 5 years	Yes	High	Yes	Yes	Yes	Yes	No	No	1.6	2.56	98	38.2812	Obese	182.51	High	167.23	High	156	High	118	High	Abnormal	1
HS55	Female	62	> 60	Married	Primary	Retired	4	≤ 5 years	Yes	Normal	Yes	Yes	Yes	Yes	No	Yes	1.6	2.56	78	30.4687	Obese	140.92	High	150.2	High	139	High	97	Normal	Abnormal	1
HS56	Male	70	> 60	Married	Primary	Retired	8	> 5 years	Yes	High	Yes	No	Yes	Yes	Yes	No	1.5	2.25	61	27.1111	Overweight	89.27	High	98.3	High	38	Normal	164	High	Abnormal	1
HS57	Female	50	[40-60[	Married	Primary	Employee	1	≤ 5 years	Yes	Normal	No	Yes	Yes	No	No	Yes	1.65	2.7225	85	31.2213	Obese	32.66	Normal	38.6	Normal	44	Normal	63	Normal	Normal	0
HS58	Female	67	> 60	Widowed	Primary	Retired	10	> 5 years	Yes	High	Yes	Yes	Yes	Yes	Yes	No	1.55	2.4025	64	26.6389	Overweight	100.98	High	129.45	High	129	High	146	High	Abnormal	1
HS59	Female	70	> 60	Widowed	Primary	Retired	10	> 5 years	Yes	Normal	Yes	No	No	No	No	No	1.6	2.56	101	39.4531	Obese	140.63	High	174.2	High	95	High	154	High	Abnormal	1
HS60	Female	50	[40-60[	Married	Secondary	Employee	1	≤ 5 years	Yes	High	No	Yes	Yes	No	No	Yes	1.68	2.8224	93	32.9507	Obese	39.02	Normal	37.8	Normal	34	Normal	59	Normal	Normal	0
HS61	Female	50	[40-60[	Single	University	Employee	1	≤ 5 years	Yes	High	No	Yes	Yes	Yes	Yes	No	1.56	2.4336	86	35.3386	Obese	91.84	High	89.6	High	115	High	164	High	Abnormal	1
HS62	Female	52	[40-60[	Widowed	Primary	Retired	1	≤ 5 years	Yes	High	Yes	No	No	No	No	No	1.59	2.5281	65	25.711	Overweight	38.83	Normal	37.5	Normal	23	Normal	43	Normal	Normal	0
HS63	Female	72	> 60	Widowed	Primary	Retired	14	> 5 years	Yes	Normal	No	Yes	Yes	Yes	Yes	No	1.45	2.1025	52	24.7325	Healthy weight	78.37	High	111.6	Normal	22	Normal	168	Normal	Abnormal	1
HS64	Male	70	> 60	Married	Secondary	Retired	11	> 5 years	Yes	Normal	No	No	No	Yes	Yes	No	1.59	2.5281	54	21.3599	Healthy weight	66.96	High	79.54	High	86	High	61	Normal	Abnormal	1
HS65	Female	68	> 60	Widowed	Primary	Retired	7	> 5 years	Yes	High	Yes	No	No	Yes	No	No	1.59	2.5281	50	19.7777	Healthy weight	51.38	High	36.2	Normal	30	Normal	45	Normal	Normal	0
HS66	Female	70	> 60	Married	Primary	Retired	4	≤ 5 years	Yes	High	Yes	Yes	Yes	Yes	Yes	No	1.58	2.4964	76	30.4438	Obese	119.83	High	163.25	High	76	High	188	High	Abnormal	1
HS67	Female	76	> 60	Married	University	Retired	30	> 5 years	Yes	High	Yes	Yes	Yes	Yes	Yes	No	1.56	2.4336	81	33.284	Obese	130.97	High	146.2	High	126	High	156	High	Abnormal	1
HS68	Female	68	> 60	Married	University	Civil servant	6	> 5 years	Yes	Normal	No	Yes	Yes	No	No	Yes	1.65	2.7225	93	34.1598	Obese	228.94	High	188.6	High	94	High	39	Normal	Abnormal	1
HS69	Female	74	> 60	Married	Primary	Retired	17	> 5 years	Yes	High	Yes	No	No	No	No	No	1.67	2.7889	85	30.478	Obese	119.14	High	124.75	High	42	Normal	148	High	Abnormal	1
HS70	Female	70	> 60	Widowed	Secondary	Retired	3	≤ 5 years	Yes	High	Yes	Yes	Yes	No	No	No	1.57	2.4649	87	35.2955	Obese	101.26	High	111.38	High	74	High	159	High	Abnormal	1
HS71	Female	71	> 60	Widowed	Primary	Retired	10	> 5 years	Yes	High	Yes	Yes	Yes	No	No	No	1.55	2.4025	64	26.6389	Overweight	98.87	High	87.8	High	67	High	98	Normal	Abnormal	1
HS72	Male	53	[40-60[	Married	University	Civil servant	2	≤ 5 years	Yes	High	Yes	Yes	Yes	Yes	No	No	1.76	3.0976	78	25.1808	Overweight	78.99	High	93.4	High	113	High	15	Normal	Abnormal	1
HS73	Female	64	> 60	Married	Primary	Employee	7	> 5 years	Yes	Normal	No	Yes	Yes	Yes	Yes	No	1.61	2.5921	70	27.0051	Overweight	88.42	High	118.2	High	36	Normal	175	High	Abnormal	1
HS74	Female	69	> 60	Widowed	Primary	Retired	8	> 5 years	Yes	High	Yes	Yes	Yes	Yes	Yes	No	1.6	2.56	62	24.2187	Healthy weight	85.14	High	95.67	High	92	High	140	High	Abnormal	1
HS75	Female	65	> 60	Widowed	Secondary	Retired	10	> 5 years	Yes	High	Yes	Yes	Yes	Yes	No	No	1.57	2.4649	64	25.9645	Overweight	111.96	High	137	High	955	High	122	Normal	Abnormal	1
HS76	Female	67	> 60	Married	Primary	Retired	4	≤ 5 years	Yes	High	Yes	No	No	Yes	No	No	1.55	2.4025	82	34.1311	Obese	39.29	Normal	29.3	Normal	45	Normal	34	Normal	Normal	0
HS77	Female	60	> 60	Widowed	Primary	Retired	3	≤ 5 years	Yes	High	Yes	Yes	Yes	No	No	No	1.62	2.6244	59	22.4813	Healthy weight	49.54	High	40	High	31	Normal	61	Normal	Normal	0
HS78	Female	42	[40-60[	Married	Primary	Employee	1	≤ 5 years	Yes	High	Yes	Yes	Yes	Yes	No	No	1.67	2.7889	106	38.0078	Obese	129.27	High	137.9	High	85	High	182	High	Abnormal	1
HS79	Female	34	[21-40[	Married	Secondary	Employee	1	≤ 5 years	Yes	High	Yes	Yes	Yes	Yes	No	No	1.69	2.8561	103	36.0632	Obese	160.44	High	168.6	High	135	High	147	High	Abnormal	1
HS80	Female	42	[40-60[	Single	Primary	Civil servant	1	≤ 5 years	Yes	Normal	No	Yes	Yes	Yes	Yes	No	1.45	2.1025	92	43.7574	Obese	136.74	High	186.2	High	111	High	48	Normal	Abnormal	1
HS81	Female	70	> 60	Married	Primary	Retired	4	≤ 5 years	Yes	High	Yes	Yes	Yes	No	No	No	1.65	2.7225	75	27.5482	Overweight	30.96	Normal	41.62	Normal	28	Normal	71	Normal	Normal	0
HS82	Female	72	> 60	Widowed	Primary	Retired	6	> 5 years	Yes	Normal	Yes	No	No	No	No	No	1.58	2.4964	84	33.6485	Obese	131.64	High	133.9	High	79	High	175	High	Abnormal	1
HS83	Female	56	[40-60[	Married	Primary	Employee	2	≤ 5 years	Yes	High	Yes	Yes	Yes	Yes	Yes	No	1.6	2.56	72	28.125	Overweight	128.24	High	184.6	High	36	Normal	152	High	Abnormal	1
HS84	Female	36	[21-40[	Married	Primary	Employee	4	≤ 5 years	Yes	Normal	No	No	No	Yes	No	Yes	1.58	2.4964	59	23.634	Healthy weight	36	Normal	28.74	Normal	27	Normal	74	Normal	Normal	0
HS85	Male	67	> 60	Married	Primary	Retired	3	≤ 5 years	Yes	High	Yes	Yes	Yes	No	Yes	No	1.75	3.0625	61	19.9184	Healthy weight	41.16	Normal	34	Normal	28	Normal	75	Normal	Normal	0
HS86	Male	74	> 60	Married	University	Retired	9	> 5 years	Yes	High	Yes	Yes	Yes	Yes	No	No	1.77	3.1329	67	21.3859	Healthy weight	33.66	Normal	36	Normal	30	Normal	51	Normal	Normal	0
HS87	Male	68	> 60	Married	Primary	Retired	5	≤ 5 years	Yes	Normal	Yes	Yes	Yes	Yes	No	Yes	1.75	3.0625	73	23.8367	Healthy weight	65	High	28	Normal	22	Normal	60	Normal	Normal	0
HS88	Male	49	[40-60[	Married	Secondary	Civil servant	1	≤ 5 years	Yes	Normal	Yes	Yes	Yes	No	No	No	1.7	2.89	63	21.7993	Healthy weight	137.42	High	287.2	High	65	High	161	High	Abnormal	1
HS89	Female	46	[40-60[	Married	Primary	Employee	1	≤ 5 years	Yes	High	Yes	No	Yes	No	No	No	1.65	2.7225	74	27.1809	Overweight	85.77	High	78	High	68	High	86	Normal	Abnormal	1
HS90	Female	39	[21-40[	Married	Primary	Employee	4	≤ 5 years	Yes	Normal	No	Yes	Yes	No	No	Yes	1.61	2.5921	67	25.8478	Overweight	69.16	High	89.6	High	37	Normal	41	Normal	Normal	0
HS91	Female	61	> 60	Widowed	Primary	Retired	8	> 5 years	Yes	High	Yes	Yes	Yes	Yes	No	No	1.62	2.6244	98	37.3419	Obese	117.48	High	153.62	High	136	High	63	Normal	Abnormal	1
HS92	Male	59	[40-60[	Married	University	Employee	5	> 5 years	Yes	High	Yes	Yes	Yes	Yes	No	Yes	1.71	2.9241	72	24.623	Healthy weight	37.13	Normal	26.3	Normal	75	High	165	High	Normal	0
HS93	Male	63	> 60	Married	Primary	Retired	3	≤ 5 years	Yes	High	Yes	Yes	Yes	No	No	No	1.74	3.0276	82	27.0842	Overweight	35.52	Normal	40.1	Normal	45	Normal	34	Normal	Normal	0
HS94	Female	55	[40-60[	Married	Primary	Employee	8	> 5 years	Yes	Normal	No	Yes	Yes	Yes	No	No	1.59	2.5281	52	20.5688	Healthy weight	88.34	High	94.3	High	43	Normal	61	Normal	Normal	0
HS95	Female	52	[40-60[	Married	Primary	Employee	5	≤ 5 years	Yes	High	Yes	Yes	Yes	No	No	No	1.6	2.56	88	34.375	Obese	35.33	Normal	25.6	Normal	84	High	152	Normal	Normal	0
HS96	Female	39	[21-40[	Married	University	Civil servant	6	> 5 years	Yes	Normal	No	Yes	Yes	No	No	Yes	1.75	3.0625	70	22.8571	Healthy weight	34.87	Normal	39.7	Normal	28	Normal	30	Normal	Normal	0
HS97	Male	73	> 60	Widowed	Primary	Retired	19	> 5 years	Yes	Normal	Yes	Yes	Yes	Yes	No	Yes	1.72	2.9584	62	20.9573	Healthy weight	23.46	Normal	38.6	Normal	66	High	48	Normal	Normal	0
HS98	Male	58	[40-60[	Married	University	Civil servant	16	> 5 years	Yes	Normal	Yes	Yes	Yes	Yes	No	Yes	1.64	2.6896	64	23.7954	Healthy weight	37.88	Normal	39.6	Normal	33	Normal	85	Normal	Normal	0
HS99	Male	50	[40-60[	Married	Primary	Employee	10	> 5 years	Yes	High	Yes	Yes	Yes	Yes	No	No	1.65	2.7225	61	22.4059	Healthy weight	36	Normal	42.8	Normal	24	Normal	58	Normal	Normal	0
HS100	Male	69	> 60	Married	Secondary	Retired	5	> 5 years	Yes	High	Yes	No	No	Yes	No	No	1.72	2.9584	85	28.7317	Overweight	127.47	High	166.18	High	145	High	261	High	Abnormal	1
HS101	Female	62	> 60	Single	University	Employee	8	> 5 years	Yes	High	Yes	Yes	Yes	No	No	Yes	1.48	2.1904	62	28.3053	Overweight	25.44	Normal	39	Normal	35	Normal	54	Normal	Normal	0
HS102	Female	62	> 60	Widowed	Secondary	Employee	1	≤ 5 years	Yes	High	Yes	Yes	Yes	No	No	Yes	1.55	2.4025	69	28.7201	Overweight	78.64	High	88	High	43	Normal	141	High	Abnormal	1
HS103	Female	70	> 60	Married	Primary	Employee	15	> 5 years	Yes	High	Yes	Yes	Yes	No	No	Yes	1.46	2.1316	52	24.3948	Healthy weight	37.76	Normal	62.52	High	21	Normal	54	Normal	Normal	0
HS104	Female	60	> 60	Widowed	Primary	Employee	7	> 5 years	Yes	Normal	No	Yes	Yes	No	No	Yes	1.6	2.56	59	23.0469	Healthy weight	35.37	Normal	32.9	Normal	37	Normal	51	Normal	Normal	0
HS105	Female	70	> 60	Widowed	Primary	Employee	10	> 5 years	Yes	High	Yes	Yes	Yes	Yes	No	No	1.6	2.56	82	32.0312	Obese	175.49	High	188.6	High	70	High	46	Normal	Abnormal	1
HS106	Female	72	> 60	Widowed	Primary	Employee	5	≤ 5 years	Yes	Normal	Yes	No	No	Yes	Yes	No	1.56	2.4336	80	32.8731	Obese	134.92	High	141.5	High	73	High	215	High	Abnormal	1
HS107	Female	60	> 60	Widowed	Primary	Employee	1	≤ 5 years	Yes	Normal	No	No	No	Yes	No	No	1.66	2.7556	63	22.8625	Healthy weight	28.64	Normal	38	Normal	40	Normal	58	Normal	Normal	0
HS108	Female	60	> 60	Married	Primary	Employee	21	> 5 years	Yes	High	Yes	Yes	Yes	No	No	No	1.57	2.4649	68	27.5873	Healthy weight	38.46	Normal	29	Normal	33	Normal	37	Normal	Normal	0
HS109	Female	52	[40-60[	Married	Primary	Employee	1	≤ 5 years	Yes	High	Yes	Yes	Yes	Yes	No	No	1.71	2.9241	56	19.1512	Healthy weight	25.79	Normal	33.27	Normal	27	Normal	116	Normal	Normal	0
HS110	Female	60	[40-60[	Widowed	Primary	Retired	5	≤ 5 years	Yes	High	Yes	No	No	No	No	No	1.55	2.4025	74	30.8012	Obese	146.04	High	201	High	180	High	232	High	Abnormal	1
HS111	Female	62	> 60	Married	Secondary	Retired	10	> 5 years	Yes	High	Yes	Yes	Yes	Yes	Yes	No	1.6	2.56	62	24.2187	Healthy weight	125.71	High	211.78	High	70	High	156	High	Abnormal	1
HS112	Male	55	[40-60[	Single	Primary	Employee	2	≤ 5 years	Yes	Normal	No	Yes	Yes	No	No	No	1.67	2.7889	87	31.1951	Obese	56.94	High	66.91	High	44	Normal	45	Normal	Normal	0
HS113	Female	62	> 60	Married	Primary	Employee	3	≤ 5 years	Yes	Normal	No	No	Yes	No	No	Yes	1.58	2.4964	78	31.245	Healthy weight	33.24	Normal	43.21	Normal	27	Normal	38	Normal	Normal	0
HS114	Female	58	[40-60[	Widowed	Primary	Employee	5	≤ 5 years	Yes	Normal	No	Yes	Yes	Yes	No	No	1.57	2.4649	69	27.993	Healthy weight	27.46	Normal	37.26	Normal	24	Normal	50	Normal	Normal	0
HS115	Female	71	> 60	Single	Primary	Retired	7	> 5 years	Yes	High	Yes	Yes	Yes	Yes	No	No	1.61	2.5921	58	22.3757	Healthy weight	88.14	High	78.5	High	46	Normal	142	High	Abnormal	1
HS116	Female	64	> 60	Married	Primary	Retired	6	> 5 years	Yes	High	Yes	Yes	Yes	Yes	No	Yes	1.6	2.56	60	23.4375	Healthy weight	24.74	Normal	47	High	42	Normal	51	Normal	Normal	0
HS117	Female	58	[40-60[	Married	Secondary	Retired	15	> 5 years	Yes	High	Yes	Yes	Yes	Yes	No	No	1.62	2.6244	83	31.6263	Obese	34.65	Normal	28.52	Normal	29	Normal	69	Normal	Normal	0
HS118	Male	61	> 60	Married	Secondary	Retired	16	> 5 years	Yes	High	Yes	Yes	Yes	Yes	No	No	1.55	2.4025	79	32.8824	Obese	95.38	High	99.5	High	82	High	153	High	Abnormal	1
HS119	Female	70	> 60	Widowed	Primary	Retired	20	> 5 years	Yes	Normal	Yes	Yes	Yes	Yes	No	No	1.46	2.1316	74	34.7157	Obese	74.96	High	78.54	High	64	Normal	64	Normal	Abnormal	1
HS120	Female	64	> 60	Widowed	Primary	Retired	3	≤ 5 years	Yes	High	Yes	No	No	Yes	Yes	No	1.47	2.1609	101	46.7398	Obese	94.63	High	98.63	High	144	High	249	High	Abnormal	1
HS121	Female	71	> 60	Married	Primary	Retired	8	> 5 years	Yes	Normal	Yes	Yes	Yes	No	No	Yes	1.56	2.4336	83	34.1059	Obese	127.49	High	167.49	High	85	High	81	Normal	Abnormal	1
HS122	Female	61	> 60	Widowed	Primary	Retired	10	> 5 years	Yes	High	Yes	No	No	Yes	No	Yes	1.63	2.6569	63	23.7118	Healthy weight	42.75	Normal	68.75	High	21	Normal	52	Normal	Normal	0
HS123	Female	66	> 60	Widowed	Secondary	Retired	4	≤ 5 years	Yes	High	Yes	No	Yes	Yes	No	No	1.56	2.4336	71	29.1749	Healthy weight	35.04	Normal	35.04	Normal	31	Normal	45	Normal	Normal	0
HS124	Male	71	> 60	Married	Primary	Retired	11	> 5 years	Yes	Normal	Yes	Yes	Yes	Yes	Yes	No	1.7	2.89	81	28.0277	Overweight	125.61	High	188.27	High	72	High	74	Normal	Abnormal	1
HS125	Female	64	> 60	Widowed	Primary	Retired	9	> 5 years	Yes	High	Yes	No	No	Yes	Yes	No	1.67	2.7889	75	26.8923	Overweight	116.83	High	116.83	High	113	High	149	High	Abnormal	1
HS126	Female	38	> 60	Single	University	Employee	4	≤ 5 years	Yes	Normal	No	Yes	Yes	Yes	No	No	1.58	2.4964	74	29.6427	Overweight	41	Normal	41	Normal	23	Normal	46	Normal	Normal	0
HS127	Female	62	> 60	Widowed	Primary	Employee	14	> 5 years	Yes	High	Yes	Yes	Yes	No	No	No	1.65	2.7225	68	24.977	Healthy weight	38	Normal	66.28	High	17	Normal	52	Normal	Normal	0
HS128	Female	72	> 60	Single	Secondary	Retired	10	> 5 years	Yes	Normal	No	Yes	Yes	No	No	No	1.57	2.4649	69	27.993	Overweight	119	High	126.3	High	105	High	46	Normal	Abnormal	1
HS129	Female	60	> 60	Widowed	Secondary	Retired	9	> 5 years	Yes	High	Yes	Yes	Yes	Yes	No	No	1.56	2.4336	105	43.146	Obese	152	High	165.2	High	134	High	178	High	Abnormal	1
HS130	Male	74	[40-60[	Widowed	Secondary	Retired	17	> 5 years	Yes	High	Yes	Yes	Yes	Yes	Yes	No	1.63	2.6569	79	29.7339	Overweight	89	High	88.2	High	91	High	184	High	Abnormal	1
HS131	Female	58	[40-60[	Widowed	University	Civil servant	17	> 5 years	Yes	High	Yes	Yes	Yes	Yes	No	No	1.66	2.7556	63	22.8625	Healthy weight	36	Normal	56	Normal	47	Normal	56	Normal	Normal	0
HS132	Female	73	> 60	Widowed	Primary	Retired	1	≤ 5 years	Yes	High	Yes	No	No	No	No	Yes	1.53	2.3409	76	32.4661	Obese	38.24	Normal	25.6	Normal	28	Normal	61	Normal	Normal	0
HS133	Male	72	> 60	Single	Primary	Retired	2	≤ 5 years	Yes	High	Yes	Yes	Yes	No	No	Yes	1.72	2.9584	80	27.0416	Overweight	35.89	Normal	41	Normal	46	Normal	78	Normal	Normal	0
HS134	Female	63	> 60	Widowed	Primary	Retired	13	> 5 years	Yes	High	Yes	Yes	Yes	Yes	Yes	No	1.61	2.5921	95	36.6498	Obese	178.67	High	222	High	144	High	211	High	Abnormal	1
HS135	Female	65	> 60	Married	Primary	Retired	20	> 5 years	Yes	High	Yes	Yes	Yes	No	No	No	1.6	2.56	119	46.4844	Obese	161.94	High	1986	High	185	High	191	High	Abnormal	1
HS136	Female	42	[40-60[	Married	Secondary	Employee	1	≤ 5 years	Yes	High	No	Yes	Yes	Yes	No	No	1.65	2.7225	138	50.6887	Obese	44.66	Normal	34.2	Normal	50	Normal	46	Normal	Normal	0
HS137	Female	75	> 60	Widowed	Primary	Retired	10	> 5 years	Yes	High	Yes	No	No	Yes	Yes	No	1.57	2.4649	90	36.5126	Obese	77.16	High	87.6	High	128	High	191	High	Abnormal	1
HS138	Female	52	[40-60[	Married	Secondary	Employee	12	> 5 years	Yes	High	Yes	Yes	Yes	Yes	No	No	1.6	2.56	98	38.2812	Obese	182.51	High	167.23	High	156	High	118	High	Abnormal	1
HS139	Female	62	> 60	Married	Primary	Retired	7	> 5 years	Yes	Normal	No	Yes	Yes	Yes	Yes	No	1.6	2.56	78	30.4687	Obese	140.92	High	150.2	High	139	High	97	Normal	Abnormal	1
HS140	Male	70	> 60	Married	Primary	Retired	8	> 5 years	Yes	High	Yes	No	Yes	Yes	Yes	Yes	1.5	2.25	61	27.1111	Overweight	89.27	High	98.3	High	38	Normal	164	High	Abnormal	1
HS141	Female	50	[40-60[	Married	Primary	Employee	1	≤ 5 years	Yes	Normal	No	Yes	Yes	No	No	Yes	1.65	2.7225	85	31.2213	Obese	32.66	Normal	38.6	Normal	44	Normal	63	Normal	Normal	0
HS142	Female	67	> 60	Widowed	Primary	Retired	10	> 5 years	Yes	High	Yes	Yes	Yes	No	No	No	1.55	2.4025	64	26.6389	Overweight	30.98	Normal	29.45	Normal	29	Normal	46	Normal	Normal	0
HS143	Female	70	> 60	Widowed	Primary	Retired	10	> 5 years	Yes	Normal	No	No	No	Yes	Yes	No	1.6	2.56	101	39.4531	Obese	140.63	High	174.2	High	95	High	154	High	Abnormal	1
HS144	Female	50	[40-60[	Married	Secondary	Employee	8	> 5 years	Yes	High	No	Yes	Yes	Yes	No	No	1.68	2.8224	93	32.9507	Obese	99.32	High	147.8	High	134	High	205	High	Abnormal	1
HS145	Male	50	[40-60[	Single	University	Employee	1	≤ 5 years	Yes	High	No	Yes	Yes	Yes	Yes	No	1.56	2.4336	86	35.3386	Obese	91.84	High	89.6	High	115	High	164	High	Abnormal	1
HS146	Female	52	[40-60[	Widowed	Primary	Retired	1	≤ 5 years	Yes	High	Yes	No	No	No	No	No	1.59	2.5281	65	25.711	Overweight	38.83	Normal	37.5	Normal	23	Normal	43	Normal	Normal	0
HS147	Female	72	> 60	Widowed	Primary	Retired	14	> 5 years	Yes	Normal	No	Yes	Yes	No	No	No	1.45	2.1025	52	24.7325	Healthy weight	38.37	Normal	41.6	Normal	22	Normal	68	Normal	Normal	0
HS148	Male	70	> 60	Married	Secondary	Retired	11	> 5 years	Yes	Normal	No	No	No	Yes	No	No	1.59	2.5281	54	21.3599	Healthy weight	36.96	Normal	29.54	Normal	16	Normal	61	Normal	Normal	0
HS149	Female	68	> 60	Widowed	Primary	Retired	7	> 5 years	Yes	High	Yes	No	No	Yes	No	No	1.59	2.5281	50	19.7777	Healthy weight	51.38	High	36.2	Normal	30	Normal	45	Normal	Normal	0
HS150	Female	70	> 60	Married	Primary	Retired	11	> 5 years	Yes	High	Yes	Yes	Yes	Yes	Yes	No	1.58	2.4964	76	30.4438	Obese	119.83	High	163.25	High	76	High	188	High	Abnormal	1
HS151	Female	76	> 60	Married	University	Retired	30	> 5 years	Yes	High	Yes	Yes	Yes	Yes	Yes	No	1.56	2.4336	81	33.284	Obese	130.97	High	146.2	High	126	High	156	High	Abnormal	1
HS152	Female	68	> 60	Married	University	Civil servant	6	> 5 years	Yes	Normal	No	Yes	Yes	Yes	Yes	Yes	1.65	2.7225	93	34.1598	Obese	228.94	High	188.6	High	94	High	39	Normal	Abnormal	1
HS153	Male	74	> 60	Married	Primary	Retired	17	> 5 years	Yes	High	Yes	No	No	No	No	No	1.67	2.7889	65	23.3067	Healthy weight	39.14	Normal	34.75	Normal	42	Normal	98	Normal	Normal	0
HS154	Female	70	> 60	Widowed	Secondary	Retired	13	> 5 years	Yes	High	Yes	Yes	Yes	Yes	Yes	No	1.57	2.4649	87	35.2955	Obese	101.26	High	111.38	High	74	High	159	High	Abnormal	1
HS155	Female	71	> 60	Widowed	Primary	Retired	10	> 5 years	Yes	High	Yes	Yes	Yes	Yes	Yes	No	1.55	2.4025	64	26.6389	Overweight	98.87	High	87.8	High	67	High	98	Normal	Abnormal	1
HS156	Male	53	[40-60[	Married	University	Civil servant	8	> 5 years	Yes	High	Yes	Yes	Yes	Yes	Yes	No	1.76	3.0976	78	25.1808	Overweight	78.99	High	93.4	High	113	High	15	Normal	Abnormal	1
HS157	Female	64	> 60	Married	Primary	Employee	7	> 5 years	Yes	Normal	No	Yes	Yes	Yes	No	No	1.61	2.5921	65	25.0762	Overweight	28.42	Normal	38.2	Normal	26	Normal	175	High	Normal	0
HS158	Female	69	> 60	Widowed	Primary	Retired	8	> 5 years	Yes	High	Yes	Yes	Yes	Yes	Yes	No	1.6	2.56	62	24.2187	Healthy weight	85.14	High	95.67	High	92	High	140	High	Abnormal	1
HS159	Female	65	> 60	Widowed	Secondary	Retired	10	> 5 years	Yes	High	Yes	Yes	Yes	Yes	No	Yes	1.57	2.4649	64	25.9645	Overweight	41.96	Normal	37	Normal	35	Normal	32	Normal	Normal	0
HS160	Male	67	> 60	Married	Secondary	Retired	4	≤ 5 years	Yes	High	Yes	No	No	Yes	No	No	1.55	2.4025	82	34.1311	Obese	39.29	Normal	29.3	Normal	45	Normal	34	Normal	Normal	0
HS161	Male	60	> 60	Widowed	Secondary	Retired	3	≤ 5 years	Yes	High	Yes	Yes	Yes	No	No	No	1.62	2.6244	59	22.4813	Healthy weight	49.54	High	40	High	31	Normal	61	Normal	Normal	0
HS162	Female	42	[40-60[	Married	Primary	Employee	10	> 5 years	Yes	High	Yes	Yes	Yes	Yes	Yes	No	1.67	2.7889	106	38.0078	Obese	129.27	High	137.9	High	85	High	182	High	Abnormal	1
HS163	Female	34	[21-40[	Married	Secondary	Employee	11	> 5 years	Yes	High	Yes	Yes	Yes	Yes	Yes	No	1.69	2.8561	103	36.0632	Obese	160.44	High	168.6	High	135	High	147	High	Abnormal	1
HS164	Female	42	[40-60[	Single	Primary	Civil servant	15	> 5 years	Yes	Normal	No	Yes	Yes	Yes	Yes	No	1.55	2.4025	92	38.2934	Obese	136.74	High	186.2	High	111	High	48	Normal	Abnormal	1
HS165	Female	70	> 60	Married	Primary	Retired	4	≤ 5 years	Yes	High	Yes	Yes	Yes	No	No	No	1.65	2.7225	75	27.5482	Overweight	30.96	Normal	41.62	Normal	28	Normal	71	Normal	Normal	0
HS166	Male	62	> 60	Married	Primary	Retired	8	> 5 years	Yes	Normal	Yes	No	No	Yes	Yes	No	1.68	2.8224	71	25.1559	Overweight	131.64	High	103.9	High	73	High	175	High	Abnormal	1
HS167	Female	56	[40-60[	Married	Primary	Employee	9	> 5 years	Yes	High	Yes	Yes	Yes	Yes	Yes	No	1.65	2.7225	72	26.4463	Overweight	128.24	High	184.6	High	36	Normal	152	High	Abnormal	1
HS168	Male	46	[40-60[	Married	University	Employee	4	≤ 5 years	Yes	Normal	No	No	No	Yes	No	No	1.7	2.89	56	19.3772	Healthy weight	36	Normal	28.74	Normal	27	Normal	74	Normal	Normal	0
HS169	Male	40	[40-60[	Single	University	Employee	12	> 5 years	Yes	Normal	Yes	Yes	Yes	Yes	Yes	No	1.61	2.5921	66	25.462	Overweight	69.16	High	89.6	High	37	Normal	141	High	Abnormal	1
HS170	Male	61	> 60	Married	Secondary	Employee	8	> 5 years	Yes	High	Yes	Yes	Yes	Yes	No	No	1.62	2.6244	99	37.7229	Obese	117.48	High	153.62	High	136	High	63	Normal	Abnormal	1
